# Supplementary material for: Rhythm Control in Patients with Heart Failure with Preserved Ejection Fraction: A Meta-Analysis
Source: J Clin Med. 2021 Sep 7;10(18):4038. doi: 10.3390/jcm10184038 (PMC8471283; doi:10.3390/jcm10184038)
Supplement: Supplementary file 1 [file jcm-10-04038-s001.zip]

Archive with 1 entries (1 files):
- jcm-1366691-supplementary.pdf
